# Supplementary material for: Elevation in sphingolipid upon SARS-CoV-2 infection: possible implications for COVID-19 pathology
Source: Life Sci Alliance. 2021 Nov 11;5(1):e202101168. doi: 10.26508/lsa.202101168 (PMC8605327; doi:10.26508/lsa.202101168)
Supplement: Supplementary file 1 [file LSA-2021-01168_TableS1.xlsx]

## Sheet: Neg E6 SARS_raw
Concentration unit	Sample name	total protein tube (µg)	Sphinganine-1-phosphate(d18:0)	Ceramide-1-phosphate(d18:1/12:0)	Ceramide-1-phosphate(d18:1/14:0)	Ceramide-1-phosphate(d18:1/16:0)	Ceramide-1-phosphate(d18:1/18:0)	Ceramide-1-phosphate(d18:1/18:1)	Ceramide-1-phosphate(d18:1/20:0)	Ceramide-1-phosphate(d18:1/22:0)	Ceramide-1-phosphate(d18:1/24:0)	Ceramide-1-phosphate(d18:1/26:0)	Sphingosine-1-phosphate(S1P)(d18:1)
Cell(nmol/mg protein)	25_Vero-e6-cells-monkey_control_no-virus	58.7	0.001636	0.048544	1.21762	1.61653	0.088999	0.082969	0	0.040079	0.055862	0.001666	0.00907
Cell(nmol/mg protein)	26_Vero-e6-cells-monkey_control_no-virus	57.9	0.001943	0.048641	1.27569	1.63936	0.081791	0.083096	0	0.049581	0.077476	0.002336	0.018908
Cell(nmol/mg protein)	27_Vero-e6-cells-monkey_control_no-virus	63.9	0.002749	0.053336	1.29638	1.45577	0.081425	0.083228	0	0.041665	0.060578	0.001847	0.016756
Cell(nmol/mg protein)	28_Vero-e6-cells-monkey_control_no-virus	56.1	0.003845	0.057794	1.2848	1.48257	0.079781	0.075656	0	0.047392	0.058468	0.003349	0.020079
Cell(nmol/mg protein)	29_Vero-e6-cells-monkey_GZ-346_no-virus	43.1	0.003682	0.070157	1.78089	2.04759	0.129255	0.113213	0.021988	0.067034	0.077429	0.002338	0.012255
Cell(nmol/mg protein)	30_Vero-e6-cells-monkey_GZ-346_no-virus	59.3	0.002955	0.058173	1.37451	1.68749	0.084819	0.090695	0.011908	0.045332	0.073408	0.001911	0.013496
Cell(nmol/mg protein)	31_Vero-e6-cells-monkey_GZ-346_no-virus	54.6	0.003986	0.063113	1.45472	1.7455	0.108785	0.093791	0	0.05457	0.072568	0.00192	0.010802
Cell(nmol/mg protein)	32_Vero-e6-cells-monkey_GZ-346_no-virus	53.4	0.001856	0.064859	1.46413	1.77216	0.111091	0.091342	0.015656	0.055502	0.073301	0.002382	0.011929
Cell(nmol/mg protein)	33_Vero-e6-cells-monkey_control_SARS-CoV-2-MOI=5-3HPI	48.3	0.004668	0.058462	1.29141	1.63275	0.094363	0.089076	0.016	0.048995	0.067528	0.002651	0.017722
Cell(nmol/mg protein)	34_Vero-e6-cells-monkey_control_SARS-CoV-2-MOI=5-3HPI	35	0.005409	0.067139	1.646	2.09622	0.1303	0.112126	0.021538	0.055997	0.074698	0.002321	0.016525
Cell(nmol/mg protein)	35_Vero-e6-cells-monkey_control_SARS-CoV-2-MOI=5-3HPI	32.9	0.006463	0.071508	1.70841	2.41091	0.129455	0.122786	0	0.061645	0.086836	0.003203	0.025633
Cell(nmol/mg protein)	36_Vero-e6-cells-monkey_control_SARS-CoV-2-MOI=5-3HPI	35.6	0.007053	0.077013	1.82924	2.29947	0.135744	0.1164	0	0.064117	0.107492	0.003866	0.00228
Cell(nmol/mg protein)	37_Vero-e6-cells-monkey_GZ-346_SARS-CoV-2-MOI=5-3HPI	43.1	0.004643	0.071461	1.61634	1.97453	0.122667	0.098005	0.01817	0.062157	0.077023	0.001976	0.015847
Cell(nmol/mg protein)	38_Vero-e6-cells-monkey_GZ-346_SARS-CoV-2-MOI=5-3HPI	60.5	0.004083	0.060219	1.22229	1.54746	0.08847	0.085224	0.012285	0.041629	0.057537	0.002464	0.011408
Cell(nmol/mg protein)	39_Vero-e6-cells-monkey_GZ-346_SARS-CoV-2-MOI=5-3HPI	64.5	0.00425	0.056513	1.17207	1.43627	0.081697	0.069434	0.013871	0.041592	0.049653	0.001689	0.012519
Cell(nmol/mg protein)	40_Vero-e6-cells-monkey_GZ-346_SARS-CoV-2-MOI=5-3HPI	66.1	0.004586	0.06216	1.1776	1.35369	0.074782	0.07322	0.010291	0.039483	0.054448	0.001611	0.008999

## Sheet: Pos_E6_SARS_raw
Concentration unit	Sample name	total protein tube (µg)	Sphinganine(d14:0)	Sphinganine(d16:0)	Sphinganine(d17:0)	Sphinganine(d18:0)	Sphinganine(d18:1)	Sphinganine(d18:2)	Sphinganine(d20:0)	3-Keto-sphinganine(d16:0)	3-Keto-sphinganine(d18:0)	3-Keto-sphinganine(d18:1)	3-Keto-sphinganine(d20:0)	Ceramide(d18:1/06:0)	Ceramide(d18:1/08:0)	Ceramide(d18:1/10:0)	Ceramide(d18:1/12:0)	Ceramide(d18:1/14:0)	Ceramide(d18:1/16:0)	Ceramide(d18:1/16:1)	Ceramide(d18:1/17:0)	Ceramide(d18:1/18:0)	Ceramide(d18:1/18:1)	Ceramide(d18:1/19:0)	Ceramide(d18:1/20:0)	Ceramide(d18:1/20:1)	Ceramide(d18:1/21:0)	Ceramide(d18:1/22:0)	Ceramide(d18:1/22:1)	Ceramide(d18:1/23:0)	Ceramide(d18:1/24:0)	Ceramide(d18:1/24:1)	Ceramide(d18:1/26:0)	Ceramide(d18:1/28:0)	Dihydroceramide(d18:0/12:0)	Dihydroceramide(d18:0/14:0)	Dihydroceramide(d18:0/16:0)	Dihydroceramide(d18:0/17:0)	Dihydroceramide(d18:0/18:0)	Dihydroceramide(d18:0/18:1)	Dihydroceramide(d18:0/18:2)	Dihydroceramide(d18:0/20:0)	Dihydroceramide(d18:0/22:0)	Dihydroceramide(d18:0/24:0)	Dihydrosphingomyelin(d18:1/12:0)	Dihydrosphingomyelin(d18:1/14:0)	Dihydrosphingomyelin(d18:1/16:0)	Dihydrosphingomyelin(d18:1/17:0)	Dihydrosphingomyelin(d18:1/18:0)
Cell(nmol/mg protein)	25_Vero-e6-cells-monkey_control_no-virus	58.7	0	0.005805	0.002823	0.029199	0.086766	0.014376	0.000945	0.002718	0.066445	0.018259	0.001147	0.000991	0.001337	0.000671	0.007262	0.077141	0.146644	0	0.032274	0.078953	0.047529	0	0.0208	0.006443	0.00275	0.115026	0.0152	0.01062	0.259082	0.655224	0.011192	0.001425	0.000433	0.002085	0.008834	3e-06	0.002107	0.000422	0.005994	0.002631	0.005754	0.00565	0.102096	0.457447	3.82828	9.41099	1.92688
Cell(nmol/mg protein)	26_Vero-e6-cells-monkey_control_no-virus	57.9	0	0.000513	0.003131	0.041989	0.120083	0.0179	0.001186	0.003497	0.086057	0.023207	0.001504	0.001667	0.000732	0.001433	0.006153	0.080314	0.186062	0	0.029384	0.082936	0.039448	0.006294	0.020432	0.00901	0.00394	0.14078	0.019234	0.011774	0.307166	0.731334	0.010866	0.00165	0.000646	0.002061	0.008066	4e-06	0.002103	0.000651	0.006865	0.002713	0.006354	0.01177	0.114923	0.472516	4.43152	13.3727	2.34676
Cell(nmol/mg protein)	27_Vero-e6-cells-monkey_control_no-virus	63.9	0	0.003394	0.00361	0.034416	0.102528	0.017186	0.001255	0.003305	0.100489	0.027994	0.002017	0.001486	0.000738	0.002426	0.006586	0.066822	0.140964	0	0.029185	0.05419	0.039804	0.00357	0.023656	0.00454	0.00326	0.136697	0.015331	0.013349	0.252262	0.667245	0.007606	0.000719	0.000448	0.002075	0.008956	5e-06	0.001952	0.000208	0	0.002567	0.007899	0.007179	0.082031	0.482491	4.04189	11.8771	2.14779
Cell(nmol/mg protein)	28_Vero-e6-cells-monkey_control_no-virus	56.1	0	0.000444	0.004086	0.038181	0.106771	0.018315	0.001234	0.002443	0.049929	0.014004	0.001145	0.000708	0.001153	0.001869	0.008078	0.073479	0.163768	0	0.026686	0.069416	0.03957	0.001969	0.013224	0.004315	0.003763	0.134596	0.016667	0.010604	0.297031	0.700183	0.010237	0.001626	0.000672	0.002434	0.008675	5e-06	0.002952	0.000247	0.01093	0.002202	0.007462	0.008578	0.080448	0.595971	4.3586	13.5545	2.16401
Cell(nmol/mg protein)	29_Vero-e6-cells-monkey_GZ-346_no-virus	43.1	0	0.000555	0.00168	0.026034	0.022043	0.003364	0.001233	0.003542	0.090436	0.018858	0.001766	0.001321	0.001886	0.000941	0.009276	0.060218	0.175111	0	0.031858	0.087893	0.032572	0.001408	0.02732	0.002383	0.002039	0.165207	0.0228	0.010683	0.374301	0.880805	0.021533	0.001946	0.001135	0.003352	0.013747	4e-06	0.002561	0	0.01555	0.002834	0.010327	0.00774	0.134084	0.731305	6.27892	17.5238	2.84121
Cell(nmol/mg protein)	30_Vero-e6-cells-monkey_GZ-346_no-virus	59.3	0	0.000759	0.001808	0.019087	0.030951	0.005376	0.0009	0.003468	0.06773	0.018762	0.000939	0.001561	0.00147	0.000803	0.005144	0.051961	0.159956	0	0.036012	0.056064	0.029201	0.003927	0.017764	0.004048	0.000947	0.109973	0.018502	0.008249	0.274518	0.650836	0.01373	0.001018	0.00084	0.003157	0.010264	5e-06	0.002306	0.000968	0.005175	0.002095	0.005574	0.011206	0.116122	0.618375	4.47575	12.9566	2.18739
Cell(nmol/mg protein)	31_Vero-e6-cells-monkey_GZ-346_no-virus	54.6	0	0.001078	0.003575	0.025072	0.013608	0.002736	0.000998	0.002982	0.051943	0.014722	0.000834	0.002543	0.000777	0.00086	0.007217	0.068541	0.205965	0	0.015328	0.07108	0.033965	0.006472	0.020817	0.004853	0.002183	0.133889	0.019301	0.007775	0.257109	0.729054	0.016701	0.001696	0.000777	0.003205	0.011756	9e-06	0.002756	0.000144	0.00534	0.003874	0.008325	0.008054	0.128119	0.840619	5.51113	14.6253	3.20257
Cell(nmol/mg protein)	32_Vero-e6-cells-monkey_GZ-346_no-virus	53.4	0	0.000208	0.002678	0.020672	0.012873	0.001834	0.00079	0.004495	0.091183	0.030779	0.001711	0.000633	0.00079	0.000738	0.005689	0.059567	0.144819	0	0.010254	0.065554	0.035256	0.002002	0.01589	0.006464	0.003032	0.135691	0.016385	0.011318	0.257789	0.689893	0.01407	0.001343	0.000708	0.003433	0.010893	2e-06	0.001911	0.000451	0.006691	0.002569	0.009141	0.009114	0.110962	0.582992	5.05746	14.483	3.06307
Cell(nmol/mg protein)	33_Vero-e6-cells-monkey_control_SARS-CoV-2-MOI=5-3HPI	48.3	0	0.001243	0.002953	0.043952	0.163446	0.030206	0.00106	0.003981	0.094019	0.025034	0.001558	0.000754	0.001121	0.002252	0.012545	0.113397	0.300983	0	0.051548	0.117046	0.056343	0.008026	0.039029	0.012727	0.005828	0.21894	0.0246	0.014584	0.336626	0.911745	0.011178	0.000549	0.000637	0.003848	0.014669	2e-06	0.003989	0.000469	0.013126	0.004625	0.008793	0.013527	0.136287	0.447061	4.42057	12.3776	2.56671
Cell(nmol/mg protein)	34_Vero-e6-cells-monkey_control_SARS-CoV-2-MOI=5-3HPI	35	0	0.002582	0.003876	0.054956	0.177925	0.034481	0.002412	0.004879	0.135044	0.040481	0.002633	0.001467	0.000752	0.001861	0.012279	0.148554	0.465328	0	0.043342	0.167328	0.076212	0.006825	0.042819	0.013119	0.005669	0.244446	0.039929	0.014726	0.395159	1.01042	0.016864	0.002277	0.001474	0.004882	0.022235	5e-06	0.005785	0.000884	0.010868	0.00572	0.014606	0.015076	0.136171	0.677758	5.88451	14.1078	4.0228
Cell(nmol/mg protein)	35_Vero-e6-cells-monkey_control_SARS-CoV-2-MOI=5-3HPI	32.9	0	0.000463	0.004685	0.05915	0.225027	0.034175	0.00159	0.005951	0.152432	0.039711	0.002304	0.003843	0.001367	0.001645	0.011136	0.143152	0.362759	0	0.047563	0.132468	0.078364	0.007078	0.051389	0.015123	0.004164	0.305342	0.040143	0.017785	0.330427	0.968482	0.014134	0.002027	0.001121	0.004465	0.022587	9e-06	0.004484	0	0.011652	0.005643	0.012838	0.015312	0.135478	0.52823	5.98971	17.9412	3.49025
Cell(nmol/mg protein)	36_Vero-e6-cells-monkey_control_SARS-CoV-2-MOI=5-3HPI	35.6	0	0.000885	0.006886	0.061691	0.219439	0.037299	0.001794	0.005382	0.114317	0.032854	0.002574	0.002065	0.002088	0.002141	0.016082	0.206394	0.42626	0	0.080321	0.175897	0.10484	0.007944	0.060585	0.012788	0.01009	0.304239	0.041559	0.0201	0.387278	1.24001	0.015722	0.002116	0.001306	0.005335	0.021149	3e-06	0.006504	0	0.009719	0.008884	0.015592	0.013702	0.162094	0.764109	6.00996	16.355	3.17675
Cell(nmol/mg protein)	37_Vero-e6-cells-monkey_GZ-346_SARS-CoV-2-MOI=5-3HPI	43.1	0	0.000648	0.003327	0.031595	0.01977	0.002973	0.001191	0.004075	0.083424	0.020504	0.001413	0.001307	0.001369	0.002442	0.016962	0.181886	0.581844	0	0.049587	0.148327	0.096507	0.007301	0.03105	0.016635	0.00715	0.254203	0.037795	0.010187	0.427387	1.2647	0.022058	0.001781	0.00155	0.005073	0.020623	6e-06	0.004504	0	0.011892	0.005965	0.010214	0.013267	0.15933	0.647065	5.72718	18.9459	3.74729
Cell(nmol/mg protein)	38_Vero-e6-cells-monkey_GZ-346_SARS-CoV-2-MOI=5-3HPI	60.5	0	0.000401	0.002255	0.030035	0.023558	0.004132	0.000832	0.004192	0.100398	0.02717	0.001686	0.002434	0.001213	0.002111	0.010972	0.15735	0.273975	0	0.045618	0.124826	0.074065	0.004472	0.027282	0.010621	0.002971	0.223304	0.024664	0.016699	0.426163	1.06637	0.021026	0.001354	0.001194	0.005299	0.019809	4e-05	0.004042	0.000445	0.009025	0.005326	0.012611	0.017798	0.172048	0.811488	5.99194	16.6516	2.93535
Cell(nmol/mg protein)	39_Vero-e6-cells-monkey_GZ-346_SARS-CoV-2-MOI=5-3HPI	64.5	0	0.000275	0.001094	0.022661	0.014135	0.002469	0.00103	0.002972	0.048317	0.013833	0.000889	0.000856	0.001398	0.001795	0.007835	0.1042	0.241356	0	0.021509	0.073271	0.032745	0.004048	0.031583	0.004966	0.003048	0.155724	0.024716	0.009289	0.313436	0.68159	0.013257	0.00119	0.000756	0.002875	0.013267	2.4e-05	0.003088	0	0.006671	0.002429	0.006583	0.010974	0.09198	0.599561	4.01403	12.1593	2.09274
Cell(nmol/mg protein)	40_Vero-e6-cells-monkey_GZ-346_SARS-CoV-2-MOI=5-3HPI	66.1	0	0.000354	0.001667	0.020748	0.013606	0.002552	0.000971	0.002343	0.045535	0.011071	0.000921	0.001764	0.001005	0.001292	0.008576	0.086343	0.190462	0	0.030118	0.074077	0.04415	0.004422	0.018851	0.003456	0.003495	0.160678	0.018035	0.011833	0.259162	0.648335	0.013799	0.001955	0.000807	0.003861	0.012289	1.2e-05	0.002532	0.000741	0.004557	0.00321	0.008248	0.012207	0.102559	0.446355	3.57341	11.0497	1.72547
[truncated: 58 more columns]

## Sheet: E6_SARS_Fig
Sample name			Sphinganine(d16:0)	Sphinganine(d17:0)	Sphinganine(d18:0)	Sphinganine(d18:1)	Sphinganine(d18:2)	Sphinganine(d20:0)	3-Keto-sphinganine(d16:0)	3-Keto-sphinganine(d18:0)	3-Keto-sphinganine(d18:1)	3-Keto-sphinganine(d20:0)	Sphinganine-1-phosphate(d18:0)	Sphingosine-1-phosphate(S1P)(d18:1)	Ceramide(d18:1/06:0)	Ceramide(d18:1/08:0)	Ceramide(d18:1/10:0)	Ceramide(d18:1/12:0)	Ceramide(d18:1/14:0)	Ceramide(d18:1/16:0)	Ceramide(d18:1/17:0)	Ceramide(d18:1/18:0)	Ceramide(d18:1/18:1)	Ceramide(d18:1/19:0)	Ceramide(d18:1/20:0)	Ceramide(d18:1/20:1)	Ceramide(d18:1/21:0)	Ceramide(d18:1/22:0)	Ceramide(d18:1/22:1)	Ceramide(d18:1/23:0)	Ceramide(d18:1/24:0)	Ceramide(d18:1/24:1)	Ceramide(d18:1/26:0)	Ceramide(d18:1/28:0)	Ceramide (total)	Dihydroceramide(d18:0/12:0)	Dihydroceramide(d18:0/14:0)	Dihydroceramide(d18:0/16:0)	Dihydroceramide(d18:0/17:0)	Dihydroceramide(d18:0/18:0)	Dihydroceramide(d18:0/18:1)	Dihydroceramide(d18:0/18:2)	Dihydroceramide(d18:0/20:0)	Dihydroceramide(d18:0/22:0)	Dihydroceramide(d18:0/24:0)	Dihydrosphingomyelin(d18:1/12:0)	Dihydrosphingomyelin(d18:1/14:0)	Dihydrosphingomyelin(d18:1/16:0)	Dihydrosphingomyelin(d18:1/17:0)
25_Vero-e6-cells-monkey_control_no-virus	Control	1	0.005805	0.002823	0.029199	0.086766	0.014376	0.000945	0.002718	0.066445	0.018259	0.001147	0.001636	0.00907	0.000991	0.001337	0.000671	0.007262	0.077141	0.146644	0.032274	0.078953	0.047529	0	0.0208	0.006443	0.00275	0.115026	0.0152	0.01062	0.259082	0.655224	0.011192	0.001425	1.49056	0.000433	0.002085	0.008834	3e-06	0.002107	0.000422	0.005994	0.002631	0.005754	0.00565	0.102096	0.457447	3.82828	9.41099
26_Vero-e6-cells-monkey_control_no-virus		2	0.000513	0.003131	0.041989	0.120083	0.0179	0.001186	0.003497	0.086057	0.023207	0.001504	0.001943	0.018908	0.001667	0.000732	0.001433	0.006153	0.080314	0.186062	0.029384	0.082936	0.039448	0.006294	0.020432	0.00901	0.00394	0.14078	0.019234	0.011774	0.307166	0.731334	0.010866	0.00165	1.69061	0.000646	0.002061	0.008066	4e-06	0.002103	0.000651	0.006865	0.002713	0.006354	0.01177	0.114923	0.472516	4.43152	13.3727
27_Vero-e6-cells-monkey_control_no-virus		3	0.003394	0.00361	0.034416	0.102528	0.017186	0.001255	0.003305	0.100489	0.027994	0.002017	0.002749	0.016756	0.001486	0.000738	0.002426	0.006586	0.066822	0.140964	0.029185	0.05419	0.039804	0.00357	0.023656	0.00454	0.00326	0.136697	0.015331	0.013349	0.252262	0.667245	0.007606	0.000719	1.47044	0.000448	0.002075	0.008956	5e-06	0.001952	0.000208	0	0.002567	0.007899	0.007179	0.082031	0.482491	4.04189	11.8771
28_Vero-e6-cells-monkey_control_no-virus		4	0.000444	0.004086	0.038181	0.106771	0.018315	0.001234	0.002443	0.049929	0.014004	0.001145	0.003845	0.020079	0.000708	0.001153	0.001869	0.008078	0.073479	0.163768	0.026686	0.069416	0.03957	0.001969	0.013224	0.004315	0.003763	0.134596	0.016667	0.010604	0.297031	0.700183	0.010237	0.001626	1.57894	0.000672	0.002434	0.008675	5e-06	0.002952	0.000247	0.01093	0.002202	0.007462	0.008578	0.080448	0.595971	4.3586	13.5545
		AVG:	0.002539	0.0034125	0.0359462	0.104037	0.0169443	0.001155	0.00299075	0.07573	0.020866	0.00145325	0.00254325	0.0162033	0.001213	0.00099	0.00159975	0.00701975	0.074439	0.15936	0.0293822	0.0713738	0.0415877	0.00295825	0.019528	0.006077	0.00342825	0.131775	0.016608	0.0115867	0.278885	0.688496	0.00997525	0.001355		0.00054975	0.00216375	0.00863275	4.25e-06	0.0022785	0.000382	0.00594725	0.00252825	0.00686725	0.00829425	0.0948745	0.502106	4.16507	12.0538
		SD	0.00257497	0.000553583	0.0054582	0.0137297	0.00177452	0.000142948	0.000493107	0.0221477	0.00606004	0.000411986	0.000986625	0.00495062	0.000441571	0.000303889	0.000740623	0.000840233	0.00579531	0.0202693	0.00228553	0.0127834	0.00396359	0.00266028	0.00444282	0.00217589	0.000536121	0.0114572	0.00187195	0.00129628	0.0272644	0.0343041	0.00162847	0.000435837		0.000126745	0.000180435	0.000394961	9.57427e-07	0.000454759	0.000202041	0.0045108	0.000225559	0.000986743	0.0026075	0.0166049	0.0634176	0.281098	1.9155
29_Vero-e6-cells-monkey_GZ-346_no-virus	GZ-346	1	0.000555	0.00168	0.026034	0.022043	0.003364	0.001233	0.003542	0.090436	0.018858	0.001766	0.003682	0.012255	0.001321	0.001886	0.000941	0.009276	0.060218	0.175111	0.031858	0.087893	0.032572	0.001408	0.02732	0.002383	0.002039	0.165207	0.0228	0.010683	0.374301	0.880805	0.021533	0.001946	1.9115	0.001135	0.003352	0.013747	4e-06	0.002561	0	0.01555	0.002834	0.010327	0.00774	0.134084	0.731305	6.27892	17.5238
30_Vero-e6-cells-monkey_GZ-346_no-virus		2	0.000759	0.001808	0.019087	0.030951	0.005376	0.0009	0.003468	0.06773	0.018762	0.000939	0.002955	0.013496	0.001561	0.00147	0.000803	0.005144	0.051961	0.159956	0.036012	0.056064	0.029201	0.003927	0.017764	0.004048	0.000947	0.109973	0.018502	0.008249	0.274518	0.650836	0.01373	0.001018	1.44568	0.00084	0.003157	0.010264	5e-06	0.002306	0.000968	0.005175	0.002095	0.005574	0.011206	0.116122	0.618375	4.47575	12.9566
31_Vero-e6-cells-monkey_GZ-346_no-virus		3	0.001078	0.003575	0.025072	0.013608	0.002736	0.000998	0.002982	0.051943	0.014722	0.000834	0.003986	0.010802	0.002543	0.000777	0.00086	0.007217	0.068541	0.205965	0.015328	0.07108	0.033965	0.006472	0.020817	0.004853	0.002183	0.133889	0.019301	0.007775	0.257109	0.729054	0.016701	0.001696	1.60613	0.000777	0.003205	0.011756	9e-06	0.002756	0.000144	0.00534	0.003874	0.008325	0.008054	0.128119	0.840619	5.51113	14.6253
32_Vero-e6-cells-monkey_GZ-346_no-virus		4	0.000208	0.002678	0.020672	0.012873	0.001834	0.00079	0.004495	0.091183	0.030779	0.001711	0.001856	0.011929	0.000633	0.00079	0.000738	0.005689	0.059567	0.144819	0.010254	0.065554	0.035256	0.002002	0.01589	0.006464	0.003032	0.135691	0.016385	0.011318	0.257789	0.689893	0.01407	0.001343	1.47718	0.000708	0.003433	0.010893	2e-06	0.001911	0.000451	0.006691	0.002569	0.009141	0.009114	0.110962	0.582992	5.05746	14.483
		AVG:	0.00065	0.00243525	0.0227163	0.0198687	0.0033275	0.00098025	0.00362175	0.075323	0.0207803	0.0013125	0.00311975	0.0121205	0.0015145	0.00123075	0.0008355	0.0068315	0.0600718	0.171463	0.023363	0.0701478	0.0327485	0.00345225	0.0204478	0.004437	0.00205025	0.13619	0.019247	0.00950625	0.290929	0.737647	0.0165085	0.00150075		0.000865	0.00328675	0.011665	5e-06	0.0023835	0.00039075	0.008189	0.002843	0.00834175	0.0090285	0.122322	0.693323	5.33082	14.8972
33_Vero-e6-cells-monkey_control_SARS-CoV-2-MOI=5-3HPI	SARS-CoV-2	1	0.001243	0.002953	0.043952	0.163446	0.030206	0.00106	0.003981	0.094019	0.025034	0.001558	0.004668	0.017722	0.000754	0.001121	0.002252	0.012545	0.113397	0.300983	0.051548	0.117046	0.056343	0.008026	0.039029	0.012727	0.005828	0.21894	0.0246	0.014584	0.336626	0.911745	0.011178	0.000549	2.23982	0.000637	0.003848	0.014669	2e-06	0.003989	0.000469	0.013126	0.004625	0.008793	0.013527	0.136287	0.447061	4.42057	12.3776
34_Vero-e6-cells-monkey_control_SARS-CoV-2-MOI=5-3HPI		2	0.002582	0.003876	0.054956	0.177925	0.034481	0.002412	0.004879	0.135044	0.040481	0.002633	0.005409	0.016525	0.001467	0.000752	0.001861	0.012279	0.148554	0.465328	0.043342	0.167328	0.076212	0.006825	0.042819	0.013119	0.005669	0.244446	0.039929	0.014726	0.395159	1.01042	0.016864	0.002277	2.70938	0.001474	0.004882	0.022235	5e-06	0.005785	0.000884	0.010868	0.00572	0.014606	0.015076	0.136171	0.677758	5.88451	14.1078
35_Vero-e6-cells-monkey_control_SARS-CoV-2-MOI=5-3HPI		3	0.000463	0.004685	0.05915	0.225027	0.034175	0.00159	0.005951	0.152432	0.039711	0.002304	0.006463	0.025633	0.003843	0.001367	0.001645	0.011136	0.143152	0.362759	0.047563	0.132468	0.078364	0.007078	0.051389	0.015123	0.004164	0.305342	0.040143	0.017785	0.330427	0.968482	0.014134	0.002027	2.53839	0.001121	0.004465	0.022587	9e-06	0.004484	0	0.011652	0.005643	0.012838	0.015312	0.135478	0.52823	5.98971	17.9412
36_Vero-e6-cells-monkey_control_SARS-CoV-2-MOI=5-3HPI		4	0.000885	0.006886	0.061691	0.219439	0.037299	0.001794	0.005382	0.114317	0.032854	0.002574	0.007053	0.00228	0.002065	0.002088	0.002141	0.016082	0.206394	0.42626	0.080321	0.175897	0.10484	0.007944	0.060585	0.012788	0.01009	0.304239	0.041559	0.0201	0.387278	1.24001	0.015722	0.002116	3.11852	0.001306	0.005335	0.021149	3e-06	0.006504	0	0.009719	0.008884	0.015592	0.013702	0.162094	0.764109	6.00996	16.355
		AVG:	0.00129325	0.0046	0.0549372	0.196459	0.0340402	0.001714	0.00504825	0.123953	0.03452	0.00226725	0.00589825	0.01554	0.00203225	0.001332	0.00197475	0.0130105	0.152874	0.388833	0.0556935	0.148185	0.0789398	0.00746825	0.0484555	0.0134392	0.00643775	0.268242	0.0365577	0.0167988	0.362372	1.03267	0.0144745	0.00174225		0.0011345	0.0046325	0.02016	4.75e-06	0.0051905	0.00033825	0.0113412	0.006218	0.0129573	0.0144043	0.142507	0.60429	5.57619	15.1954
		SD	0.000916403	0.00168026	0.00783234	0.0304279	0.00291738	0.000558777	0.000835467	0.0253177	0.00719351	0.00049405	0.00106541	0.00971987	0.00132077	0.000563821	0.000274579	0.00213695	0.0388845	0.0722259	0.0167567	0.0279945	0.0199099	0.00060649	0.0095979	0.00113564	0.00254766	0.0434708	0.00800457	0.00265031	0.0335591	0.144024	0.00246636	0.0008022		0.000361645	0.000632259	0.00371148	3.0957e-06	0.00115779	0.00042574	0.00143033	0.00184606	0.00300086	0.000919779	0.0130626	0.143115	0.772371	2.44997
		t-test	0.397138	0.227999	0.00729497	0.00146331	5.74845e-05	0.100669	0.00542968	0.028532	0.0272175	0.0446342	0.00361166	0.90718	0.283935	0.326631	0.379023	0.00198008	0.00719895	0.000870655	0.0208071	0.00247254	0.0103319	0.0162898	0.00155756	0.000965219	0.0601098	0.000906535	0.00284116	0.0123204	0.00834563	0.0035064	0.0226661	0.428784		0.0224589	0.000288554	0.000827761	0.768055	0.00338873	0.858816	0.0628232	0.00738451	0.00840376	0.00447297	0.00406401	0.239528	0.0139088	0.0898543
37_Vero-e6-cells-monkey_GZ-346_SARS-CoV-2-MOI=5-3HPI	SARS-CoV-2+ GZ-346	1	0.000648	0.003327	0.031595	0.01977	0.002973	0.001191	0.004075	0.083424	0.020504	0.001413	0.004643	0.015847	0.001307	0.001369	0.002442	0.016962	0.181886	0.581844	0.049587	0.148327	0.096507	0.007301	0.03105	0.016635	0.00715	0.254203	0.037795	0.010187	0.427387	1.2647	0.022058	0.001781	3.16048	0.00155	0.005073	0.020623	6e-06	0.004504	0	0.011892	0.005965	0.010214	0.013267	0.15933	0.647065	5.72718	18.9459
38_Vero-e6-cells-monkey_GZ-346_SARS-CoV-2-MOI=5-3HPI		2	0.000401	0.002255	0.030035	0.023558	0.004132	0.000832	0.004192	0.100398	0.02717	0.001686	0.004083	0.011408	0.002434	0.001213	0.002111	0.010972	0.15735	0.273975	0.045618	0.124826	0.074065	0.004472	0.027282	0.010621	0.002971	0.223304	0.024664	0.016699	0.426163	1.06637	0.021026	0.001354	2.51749	0.001194	0.005299	0.019809	4e-05	0.004042	0.000445	0.009025	0.005326	0.012611	0.017798	0.172048	0.811488	5.99194	16.6516
39_Vero-e6-cells-monkey_GZ-346_SARS-CoV-2-MOI=5-3HPI		3	0.000275	0.001094	0.022661	0.014135	0.002469	0.00103	0.002972	0.048317	0.013833	0.000889	0.00425	0.012519	0.000856	0.001398	0.001795	0.007835	0.1042	0.241356	0.021509	0.073271	0.032745	0.004048	0.031583	0.004966	0.003048	0.155724	0.024716	0.009289	0.313436	0.68159	0.013257	0.00119	1.72781	0.000756	0.002875	0.013267	2.4e-05	0.003088	0	0.006671	0.002429	0.006583	0.010974	0.09198	0.599561	4.01403	12.1593
40_Vero-e6-cells-monkey_GZ-346_SARS-CoV-2-MOI=5-3HPI		4	0.000354	0.001667	0.020748	0.013606	0.002552	0.000971	0.002343	0.045535	0.011071	0.000921	0.004586	0.008999	0.001764	0.001005	0.001292	0.008576	0.086343	0.190462	0.030118	0.074077	0.04415	0.004422	0.018851	0.003456	0.003495	0.160678	0.018035	0.011833	0.259162	0.648335	0.013799	0.001955	1.58181	0.000807	0.003861	0.012289	1.2e-05	0.002532	0.000741	0.004557	0.00321	0.008248	0.012207	0.102559	0.446355	3.57341	11.0497
		AVG:	0.0004195	0.00208575	0.0262598	0.0177672	0.0030315	0.001006	0.0033955	0.0694185	0.0181445	0.00122725	0.0043905	0.0121933	0.00159025	0.00124625	0.00191	0.0110863	0.132445	0.321909	0.036708	0.105125	0.0618667	0.00506075	0.0271915	0.0089195	0.004166	0.198477	0.0263025	0.012002	0.356537	0.915248	0.017535	0.00157		0.00107675	0.004277	0.016497	2.05e-05	0.0035415	0.0002965	0.00803625	0.0042325	0.009414	0.0135615	0.131479	0.626117	4.82664	14.7016
					**	**	****		**	*	*	*																								*	***	***		**
[truncated: 72 more columns]
