# Supplementary material for: Elevation in sphingolipid upon SARS-CoV-2 infection: possible implications for COVID-19 pathology
Source: Life Sci Alliance. 2021 Nov 11;5(1):e202101168. doi: 10.26508/lsa.202101168 (PMC8605327; doi:10.26508/lsa.202101168)
Supplement: Supplementary file 2 [file LSA-2021-01168_TableS2.xlsx]

## Sheet: SARS CoV-2 _serum
		Asyalo-gangliosides					Gangliosides
Peak area of LC-MS (arbitrary unit)		Ganglioside GA1 (d18:1/14:0)	Ganglioside GA1 (d18:1/16:0)	Ganglioside GA2 (d18:1/16:0)	Ganglioside GA2 (d18:1/24:0)	Ganglioside GA2 (d18:1/24:1)	Ganglioside GM1 (18:1/16:0)	Ganglioside GM2 (d18:1/16:0)	Ganglioside GM2 (d18:1/24:0)	Ganglioside GM2 (d18:1/24:1)	Ganglioside GM3 (d18:1/16:0)	Ganglioside GM3 (d18:1/18:0)	GM3 total
K18 serum	Control	0	275400	42818	5520	0	34100	3360	17655	38946	27900	18100	46000
		0	174460	16440	0	0	14000	14122	18935	89379	54400	17200	71600
		0	238120	52790	0	0	15700	10200	14120	59045	87400	37300	124700
		0	203670	45600	0	0	22300	13086	16379	72806	44000	24500	68500
		AVG:	222912	39412	1380	0	21525	10192	16772.2	65044	53425	24275	77700
		SD	43604.8	15880.6	2760	0	9115.69	4847.56	2053.11	21366.1	25137	9271.6	33345.4
	20pfu-SARS-CoV-2-5dpi	0	473560	75000	8868	8768	47865	13086	16379	72806	191800	23500	215300
		0	299230	61700	7530	9062	20500	34938	22662	66177	85400	12600	98000
		0	363968	95179	7912	0	25900	9504	15864	27978	156000	90600	246600
		0	318480	69320	5460	0	25900	9128	18497	91940	158900	70900	229800
		0	387500	103910	6800	7430	41690	31895	16561	48491	115800	58000	173800
		AVG:	368548	81021.8	7314	5052	32371	19710.2	17992.6	61478.4	141580	51120	192700
		SD	68409.5	17824.3	1276.78	4652.66	11742.8	12652.9	2794.72	24337.5	41384.7	32572.6	59408.9
		TTEST	0.00790764	0.00823494	0.00348745	0.0695022	0.174394	0.201961	0.491086	0.824675	0.00747855	0.158568	0.0109375
			**	**	**						**
		fold change	1.65333	2.05576	5.3	#DIV/0!	1.50388	1.93389	1.07276	0.945182	2.65007	2.10587	2.48005

## Sheet: SARS CoV-2 _E6 Cell
			Asyalo-gangliosides														Gangliosides
Peak area of LC-MS (arbitrary unit)			Ganglioside GA1 (d18:1/14:0)	Ganglioside GA1 (d18:1/16:0)	Ganglioside GA1 (d18:1/18:0)	Ganglioside GA1 (d18:1/18:1)	Ganglioside GA1 (d18:1/22:0)	Ganglioside GA1 (d18:1/24:0)	Ganglioside GA1 (d18:1/24:1)	Ganglioside GA1 (d18:1/26:1)	GA1 (total)	Ganglioside GA2 (d18:1/14:0)	Ganglioside GA2 (d18:1/16:0)	Ganglioside GA2 (d18:1/24:0)	Ganglioside GA2 (d18:1/24:1)	GA2 (total)	Ganglioside GM1 (18:1/16:0)	Ganglioside GM2 (d18:1/14:0)	Ganglioside GM2 (d18:1/16:0)	Ganglioside GM2 (d18:1/18:0)	Ganglioside GM2 (d18:1/18:1)	Ganglioside GM2 (d18:1/24:0)	Ganglioside GM2 (d18:1/24:1)	GM2 (total)	Ganglioside GM3 ((d18:1/18:1)	Ganglioside GM3 (d18:1/14:0)	Ganglioside GM3 (d18:1/16:0)	Ganglioside GM3 (d18:1/18:0)	Ganglioside GM3 (d18:1/22:0)	Ganglioside GM3 (d18:1/24:0)	Ganglioside GM3 (d18:1/24:1)	GM3 (total)
Vero E6	Control		11783	91507.3	7289.74	1629.05	10228.3	13969.3	16644	146.371	153197	145.52	716.491	526.457	0	1388.47	772.879	14906.3	158654	21771.7	5911.41	11141.4	3291.31	215676	2030.66	6371.38	121993	10988.1	4497.44	15669.5	5127.77	166678
			4645.94	62348.9	3765.11	1597.58	9464.59	7720.21	11243.5	236.615	101022	68.9119	1115.2	376.166	0	1560.28	362.694	9896.37	115026	9965.46	4835.92	7651.12	5215.89	152591	1810.02	5392.06	92728.8	4965.46	3488.77	9896.37	6856.65	125138
			14175.3	59827.9	3881.06	1494.52	7151.8	8920.19	12410	122.066	107983	169.014	561.283	162.128	0	892.426	557.027	11111.1	107355	15195.6	7104.85	8419.41	3677.62	152864	2519.56	7209.7	113192	7762.13	3661.97	10845.1	6225.35	151416
			17379.7	85026.7	7130.12	2531.19	10623.9	9714.8	15918	320.856	148645	171.48	1955.44	129.144	0	2256.06	536.542	18270.9	87896.6	22513.4	3600.71	10516.9	6060.61	148859	1672.01	10737.9	72602.5	15044.6	6131.91	12370.8	12085.6	130645
		AVG:	11996	74677.7	5516.51	1813.09	9367.14	10081.1	14053.9	206.477	127712	138.731	1087.1	298.474	0	1524.31	557.285	13546.2	117233	17361.5	5363.23	9432.21	4561.36	167498	2008.06	7427.76	100129	9690.06	4445.02	12195.4	7573.83	143469
		SD	5409.93	15946.3	1957.05	482.174	1553.3	2718.71	2632.1	90.7904	27014	47.9942	624.135	187.327	0	859.456	168.104	3804.56	29881.9	5926.9	1496.47	1662.93	1300.02	44072.7	371.615	2328.42	22069.3	4335.68	1207.74	2530.42	3091.48	35934.7
	GZ-346		12273.8	102320	6380.51	1995.36	10278.4	9837.59	22436.2	83.5267	165606	92.8074	1517.87	629.002	0	2239.68	559.165	12464	142436	18027.8	6751.74	10185.6	9303.94	199169	2754.06	7540.6	124455	8433.87	5846.87	14222.7	12250.6	175503
			10421.6	32715	4165.26	1922.43	7824.62	8010.12	11736.9	52.2766	76848.2	0	1099.97	208.111	319.292	1627.37	752.108	12145	123322	20910.6	5278.25	10202.4	5817.88	177676	1074.2	6593.59	79258	8600.34	3406.41	11146.7	6661.05	116740
			9963.37	7857.14	4194.14	2930.4	5970.7	8992.67	8369.96	384.615	48663	36.9963	1459.71	392.07	0	1888.77	224.908	8498.17	97619	12816.8	5391.94	11373.6	5293.04	140993	2706.96	5328.39	94597.1	7307.69	3772.89	12014.7	8498.17	134226
			5561.8	9307.12	3895.13	3108.61	8970.04	4400.75	14644.2	131.086	50018.7	184.363	1671.48	342.959	421.929	2620.73	294.007	4325.84	79363.3	6863.3	4887.64	9550.56	7471.91	112463	2247.19	5327.72	90599.3	4908.24	9363.3	9213.48	15543.1	137202
	SARS-CoV-2		11309.9	159420	6480.33	3333.33	7763.98	13747.4	12732.9	331.263	215119	106.418	2571.43	583.851	288.406	3550.1	641.822	9501.04	119006	6128.36	7060.04	18236	7826.09	167758	2950.31	7078.67	159648	4948.24	7846.79	19358.2	15790.9	217621
			17285.7	171429	6228.57	4200	10314.3	12000	21400	454.286	243311	168.571	3867.4	629.343	448	5113.31	1354.29	15228.6	172429	9657.14	7285.71	17828.6	15756.3	238185	3971.43	11534.3	162629	8571.43	15285.7	17000	25685.7	244677
			14012.2	151976	8267.48	6018.24	11702.1	11671.7	15957.4	583.587	220188	186.079	5851.98	720.243	363.708	7122.01	1510.64	12279.6	160061	7841.95	5954.41	17234	12147.7	215519	2851.06	7841.95	115502	4772.04	6382.98	17173.3	13343.5	167866
			12809	117416	7865.17	5224.72	6994.38	13286.5	14101.1	56.1798	177753	123.876	2805.62	488.764	0	3418.26	761.236	8988.76	127725	8988.76	5393.26	12640.4	10814.6	174551	2837.08	10589.9	147865	8424.16	10449.4	16106.7	19241.6	215514
		AVG:	13854.2	150060	7210.39	4694.07	9193.69	12676.4	16047.9	356.329	214093	146.236	3774.11	605.55	275.029	4800.92	1067	11499.5	144805	8154.05	6423.36	16484.8	11636.2	199003	3152.47	9261.2	146411	6678.97	9991.23	17409.5	18515.4	211420
		SD	2540.73	23191.6	1007.16	1173.42	2193.1	997.695	3804.92	225.063	27157.2	37.2905	1495.62	96.3162	194.596	1823.82	429.58	2875.89	25515.4	1544.54	900.008	2595.7	3287.82	36719.4	548.294	2137.76	21569.6	2102.29	3909.8	1380.58	5357.63	37005.9
		TTEST	0.556943	0.00173348	0.174684	0.00392525	0.901511	0.123255	0.421811	0.263013	0.00405969	0.81317	0.016084	0.0267815	0.0300895	0.886125	0.0691542	0.423688	0.210076	0.0238045	0.270299	0.00378809	0.00710146	0.938758	0.0135411	0.290094	0.0240233	0.257909	0.0350735	0.0111275	0.0122519	0.64402
				**		**							*	*	*	0				*		**	**	0	*		*		*	*	*	0
		Fold change vs control	1.1549	2.00944	1.30706	2.589	0.981483	1.25744	1.14188	1.72576	1.67638	1.0541	3.47171	2.02882	#DIV/0!	3.14958	1.91463	0.848911	1.23519	0.469662	1.19767	1.74771	2.55104	1.18809	1.56991	1.24684	1.46222	0.68926	2.24773	1.42755	2.44466	1.47362
	SARS-CoV-2+GZ-346		12900.2	67749.4	5197.22	2459.4	6264.5	6450.12	12436.2	176.334	113633	130.626	893.271	409.629	497.146	1930.67	556.845	9976.8	133782	10116	5336.43	8932.71	7819.03	175963	2343.39	8747.1	122135	6937.35	8631.09	13294.7	15893.3	177981
			10892.6	65785.1	4628.1	2016.53	6016.53	8264.46	10181.8	314.05	108099	86.7769	1185.62	378.017	0	1650.41	414.876	7305.79	84942.1	13036.4	4128.93	10856.2	6198.35	126468	1570.25	5669.42	81834.7	6148.76	6892.56	11917.4	11966.9	126000
			7922.48	6883.72	4651.16	2372.09	3534.88	6837.21	7937.98	97.6744	40237.2	0	876.279	280.31	138.76	1295.35	364.341	6398.45	68465.1	8015.5	3410.85	7317.83	5581.4	99189.1	1478.76	4418.6	70930.2	3906.98	5479.07	11379.8	9488.37	107082
			9046.9	71043.9	2813.92	2118	7579.43	10302.6	13615.7	166.415	116687	0	1450.98	435.855	186.687	2073.52	373.676	7111.01	89606.7	9561.27	3635.4	11456.9	6205.75	127577	1583.96	4518.91	71966.7	3673.22	5673.22	12798.8	10918.3	111133
		TTEST	0.0712984	0.00233582	0.00719954	0.00624587	0.0520659	0.00335395	0.0705622	0.216093	0.00191223	0.0501361	0.0125819	0.00803361	0.644962	0.715713	0.0267821	0.0593708	0.0366914	0.170697	0.010226	0.00528674	0.0231501		0.00606403	0.0588635	0.0102109	0.29832	0.162179	0.000795902	0.0759071

## Sheet: Raw_Norm to protein
Peak area of LC-MS (arbitrary unit)		Ganglioside GA1 (d18:1/14:0)	Ganglioside GA1 (d18:1/16:0)	Ganglioside GA1 (d18:1/18:0)	Ganglioside GA1 (d18:1/18:1)	Ganglioside GA1 (d18:1/22:0)	Ganglioside GA1 (d18:1/24:0)	Ganglioside GA1 (d18:1/24:1)	Ganglioside GA1 (d18:1/26:1)	Ganglioside GA2 (d18:1/14:0)	Ganglioside GA2 (d18:1/16:0)	Ganglioside GA2 (d18:1/22:0)	Ganglioside GA2 (d18:1/24:0)	Ganglioside GA2 (d18:1/24:1)	Ganglioside GM1 (18:1/14:0)	Ganglioside GM1 (18:1/16:0)	Ganglioside GM1 (18:1/18:0)	Ganglioside GM2 (d18:1/14:0)	Ganglioside GM2 (d18:1/16:0)	Ganglioside GM2 (d18:1/18:0)	Ganglioside GM2 (d18:1/18:1)	Ganglioside GM2 (d18:1/24:0)	Ganglioside GM2 (d18:1/24:1)	Ganglioside GM3 ((d18:1/18:1)	Ganglioside GM3 (d18:1/14:0)	Ganglioside GM3 (d18:1/16:0)	Ganglioside GM3 (d18:1/18:0)	Ganglioside GM3 (d18:1/22:0)	Ganglioside GM3 (d18:1/24:0)	Ganglioside GM3 (d18:1/24:1)
Vero E6	Control	11783	91507.3	7289.74	1629.05	10228.3	13969.3	16644	146.371	145.52	716.491	39.3526	526.457	0	0	772.879	20.6474	14906.3	158654	21771.7	5911.41	11141.4	3291.31	2030.66	6371.38	121993	10988.1	4497.44	15669.5	5127.77
		4645.94	62348.9	3765.11	1597.58	9464.59	7720.21	11243.5	236.615	68.9119	1115.2	0	376.166	0	24.8359	362.694	0	9896.37	115026	9965.46	4835.92	7651.12	5215.89	1810.02	5392.06	92728.8	4965.46	3488.77	9896.37	6856.65
		14175.3	59827.9	3881.06	1494.52	7151.8	8920.19	12410	122.066	169.014	561.283	53.8185	162.128	0	0	557.027	0	11111.1	107355	15195.6	7104.85	8419.41	3677.62	2519.56	7209.7	113192	7762.13	3661.97	10845.1	6225.35
		17379.7	85026.7	7130.12	2531.19	10623.9	9714.8	15918	320.856	171.48	1955.44	0	129.144	0	0	536.542	0	18270.9	87896.6	22513.4	3600.71	10516.9	6060.61	1672.01	10737.9	72602.5	15044.6	6131.91	12370.8	12085.6
	GZ-346	12273.8	102320	6380.51	1995.36	10278.4	9837.59	22436.2	83.5267	92.8074	1517.87	0	629.002	0	0	559.165	0	12464	142436	18027.8	6751.74	10185.6	9303.94	2754.06	7540.6	124455	8433.87	5846.87	14222.7	12250.6
		10421.6	32715	4165.26	1922.43	7824.62	8010.12	11736.9	52.2766	0	1099.97	0	208.111	319.292	0	752.108	0	12145	123322	20910.6	5278.25	10202.4	5817.88	1074.2	6593.59	79258	8600.34	3406.41	11146.7	6661.05
		9963.37	7857.14	4194.14	2930.4	5970.7	8992.67	8369.96	384.615	36.9963	1459.71	141.941	392.07	0	0	224.908	0	8498.17	97619	12816.8	5391.94	11373.6	5293.04	2706.96	5328.39	94597.1	7307.69	3772.89	12014.7	8498.17
		5561.8	9307.12	3895.13	3108.61	8970.04	4400.75	14644.2	131.086	184.363	1671.48	108.596	342.959	421.929	0	294.007	0	4325.84	79363.3	6863.3	4887.64	9550.56	7471.91	2247.19	5327.72	90599.3	4908.24	9363.3	9213.48	15543.1
	SARS-CoV-2	11309.9	159420	6480.33	3333.33	7763.98	13747.4	12732.9	331.263	106.418	2571.43	0	583.851	288.406	0	641.822	0	9501.04	119006	6128.36	7060.04	18236	7826.09	2950.31	7078.67	159648	4948.24	7846.79	19358.2	15790.9
		17285.7	171429	6228.57	4200	10314.3	12000	21400	454.286	168.571	3867.4	0	629.343	448	0	1354.29	0	15228.6	172429	9657.14	7285.71	17828.6	15756.3	3971.43	11534.3	162629	8571.43	15285.7	17000	25685.7
		14012.2	151976	8267.48	6018.24	11702.1	11671.7	15957.4	583.587	186.079	5851.98	0	720.243	363.708	0	1510.64	0	12279.6	160061	7841.95	5954.41	17234	12147.7	2851.06	7841.95	115502	4772.04	6382.98	17173.3	13343.5
		12809	117416	7865.17	5224.72	6994.38	13286.5	14101.1	56.1798	123.876	2805.62	0	488.764	0	0	761.236	0	8988.76	127725	8988.76	5393.26	12640.4	10814.6	2837.08	10589.9	147865	8424.16	10449.4	16106.7	19241.6
	SARS-CoV-2+GZ-346	12900.2	67749.4	5197.22	2459.4	6264.5	6450.12	12436.2	176.334	130.626	893.271	0	409.629	497.146	0	556.845	0	9976.8	133782	10116	5336.43	8932.71	7819.03	2343.39	8747.1	122135	6937.35	8631.09	13294.7	15893.3
		10892.6	65785.1	4628.1	2016.53	6016.53	8264.46	10181.8	314.05	86.7769	1185.62	0	378.017	0	0	414.876	0	7305.79	84942.1	13036.4	4128.93	10856.2	6198.35	1570.25	5669.42	81834.7	6148.76	6892.56	11917.4	11966.9
		7922.48	6883.72	4651.16	2372.09	3534.88	6837.21	7937.98	97.6744	0	876.279	0	280.31	138.76	0	364.341	0	6398.45	68465.1	8015.5	3410.85	7317.83	5581.4	1478.76	4418.6	70930.2	3906.98	5479.07	11379.8	9488.37
		9046.9	71043.9	2813.92	2118	7579.43	10302.6	13615.7	166.415	0	1450.98	0	435.855	186.687	0	373.676	0	7111.01	89606.7	9561.27	3635.4	11456.9	6205.75	1583.96	4518.91	71966.7	3673.22	5673.22	12798.8	10918.3
K18 serum	Control	0	275400	0	0	0	0	0	0	0	42818	0	5520	0	0	34100	0	0	3360	0	0	17655	38946	0	0	27900	18100	0	0	0
		0	174460	0	0	0	0	0	0	0	16440	0	0	0	0	14000	0	0	14122	0	0	18935	89379	0	0	54400	17200	0	0	0
		0	238120	0	0	0	0	0	0	0	52790	0	0	0	0	15700	0	0	10200	0	0	14120	59045	0	0	87400	37300	0	0	0
		0	203670	0	0	0	0	0	0	0	45600	0	0	0	0	22300	0	0	13086	0	0	16379	72806	0	0	44000	24500	0	0	0
	20pfu-SARS-CoV-2-5dpi	0	473560	0	0	0	0	0	0	0	75000	0	8868	8768	0	47865	0	0	13086	0	0	16379	72806	0	0	191800	23500	0	0	0
		0	299230	0	0	0	0	0	0	0	61700	0	7530	9062	0	20500	0	0	34938	0	0	22662	66177	0	0	85400	12600	0	0	0
		0	363968	0	0	0	0	0	0	0	95179	0	7912	0	0	25900	0	0	9504	0	0	15864	27978	0	0	156000	90600	0	0	0
		0	318480	0	0	0	0	0	0	0	69320	0	5460	0	0	25900	0	0	9128	0	0	18497	91940	0	0	158900	70900	0	0	0
		0	387500	0	0	0	0	0	0	0	103910	0	6800	7430	0	41690	0	0	31895	0	0	16561	48491	0	0	115800	58000	0	0	0
