# Supplementary material for: Elevation in sphingolipid upon SARS-CoV-2 infection: possible implications for COVID-19 pathology
Source: Life Sci Alliance. 2021 Nov 11;5(1):e202101168. doi: 10.26508/lsa.202101168 (PMC8605327; doi:10.26508/lsa.202101168)
Supplement: Supplementary file 3 [file LSA-2021-01168_TableS3.xlsx]

## Sheet: Pos_serum_SARS_raw
Concentration unit		Sample name		total protein tube (µg)	Sphinganine(d14:0)	Sphinganine(d16:0)	Sphinganine(d17:0)	Sphinganine(d18:0)	Sphinganine(d18:1)	Sphinganine(d18:2)	Sphinganine(d20:0)	3-Keto-sphinganine(d16:0)	3-Keto-sphinganine(d18:0)	3-Keto-sphinganine(d18:1)	3-Keto-sphinganine(d20:0)	Ceramide(d18:1/06:0)	Ceramide(d18:1/08:0)	Ceramide(d18:1/10:0)	Ceramide(d18:1/12:0)	Ceramide(d18:1/14:0)	Ceramide(d18:1/16:0)	Ceramide(d18:1/16:1)	Ceramide(d18:1/17:0)	Ceramide(d18:1/18:0)	Ceramide(d18:1/18:1)	Ceramide(d18:1/19:0)	Ceramide(d18:1/20:0)	Ceramide(d18:1/20:1)	Ceramide(d18:1/21:0)	Ceramide(d18:1/22:0)	Ceramide(d18:1/22:1)	Ceramide(d18:1/23:0)	Ceramide(d18:1/24:0)	Ceramide(d18:1/24:1)	Ceramide(d18:1/26:0)	Ceramide(d18:1/28:0)	Dihydroceramide(d18:0/12:0)	Dihydroceramide(d18:0/14:0)	Dihydroceramide(d18:0/16:0)	Dihydroceramide(d18:0/17:0)	Dihydroceramide(d18:0/18:0)	Dihydroceramide(d18:0/18:1)	Dihydroceramide(d18:0/18:2)	Dihydroceramide(d18:0/20:0)	Dihydroceramide(d18:0/22:0)	Dihydroceramide(d18:0/24:0)	Dihydrosphingomyelin(d18:1/12:0)	Dihydrosphingomyelin(d18:1/14:0)	Dihydrosphingomyelin(d18:1/16:0)
Serum(nM)	Control	1		N/A	0	0	1.1181	1.24413	1.44267	0.58345	8.6732	3.41627	77.0583	19.0746	1.6753	2.10104	1.11229	3.2939	0.39669	0.71535	15.9116	0	2.68185	50.1993	1.4624	1.08433	26.2774	0.50075	1.30077	57.3528	8.04378	31.4476	250.367	339.821	7.81138	2.42609	0.29037	0	1.52749	0.00069	1.83444	0	2.37117	3.12487	17.7493	24.4851	8.60757	36.658	2913.12
Serum(nM)		2		N/A	0	0	1.77149	1.36742	3.50421	0.18808	10.3027	3.05809	75.5588	18.4508	1.54285	1.71892	0.72144	1.609	0.89555	0	27.3593	0	6.10002	74.501	0	2.23932	23.6845	0	2.23467	100.966	8.75306	31.2233	253.155	515.226	9.11885	3.40295	0.38124	0.21587	0.89859	0.00095	2.22472	0	0.53183	1.57157	15.7291	25.4962	5.04818	36.6349	2959.9
Serum(nM)		3		N/A	0	0	3.15331	0.73072	4.00598	0.35301	10.4247	4.93342	75.895	16.8882	1.47177	3.34322	1.39527	0.61972	0.45206	1.74684	24.7111	0	3.069	57.5468	1.62905	1.27165	27.3816	2.55192	3.14042	64.7042	6.73681	26.7186	247.783	321.992	4.7902	2.71498	0.56376	0.37893	0.82898	0.00252	2.22335	0	3.13876	2.71471	10.3369	19.1957	7.25723	22.3956	3164.93
Serum(nM)		4		N/A	0	0.42534	1.15541	1.14658	4.16173	0.08076	8.37955	3.93747	80.4028	20.7156	2.07311	1.71592	1.79219	1.30488	0.63738	3.70178	30.2143	0	5.90859	88.4019	0.88165	2.45237	36.3427	4.07348	2.68203	105.257	11.9994	34.5122	254.813	437.593	8.26538	3.03424	0.13255	0	1.03713	0.00344	3.74003	0.13903	0	1.79179	14.4215	24.1608	4.19896	38.5158	2295.44
Serum(nM)	SARS-CoV-2	1	succumb	N/A	0	0.40442	1.41121	53.7842	84.4643	15.8174	38.904	3.94527	69.4375	21.4205	1.61808	5.05644	2.08979	1.90011	1.36206	1.07955	22.8842	0	6.6799	41.3072	2.30696	0	26.6736	2.00764	2.00767	84.2248	9.21227	27.8932	328.659	464.935	5.94735	3.90826	0.53668	0.23989	1.7994	0.00217	2.6464	0	2.3537	3.16425	14.1562	33.7074	6.32174	42.0907	5002.85
Serum(nM)		2		N/A	0	0	2.77627	38.7871	68.4586	9.7588	42.8042	4.3207	58.7182	19.6876	0.97542	4.26043	1.06427	1.52711	1.6494	1.52747	32.9998	0	5.39388	40.8905	1.06754	1.85803	26.8851	0.86466	2.9313	115.968	10.7959	39.8959	292.949	442.314	3.79161	2.67663	0.50925	0.16772	1.93144	0.0018	2.71715	0	0	3.65848	11.2258	19.3604	4.78357	31.9197	3846.66
Serum(nM)		3		N/A	0	0	1.83801	63.4094	86.7632	13.1198	38.816	4.30632	75.0106	19.8998	1.5077	4.83572	2.12178	1.54441	0.47722	1.84429	30.236	0	6.5384	66.6237	4.04791	2.9841	30.4079	0	3.03927	110.908	10.441	28.0266	333.972	396.567	11.2498	3.24347	0.27359	0.11196	2.42259	0.00176	3.03068	0	0	4.33982	22.1705	46.1851	6.39644	55.9688	4133.62
Serum(nM)		4	Survive	N/A	0	0	4.16625	54.4251	87.1593	13.6924	49.35	4.68139	77.3386	22.7813	1.71863	5.05752	1.71913	0.6101	0.83319	1.32679	36.147	0	6.21024	38.606	1.19689	1.04785	27.4568	0.80168	1.32891	112.237	17.0839	38.3167	299.523	557.12	5.56409	3.08877	0.5148	0.06272	1.60459	0	3.27842	0	1.99716	2.81445	13.3941	19.7137	2.17022	40.5865	3956.89
Serum(nM)		5		N/A	0	0.85024	2.41641	37.6252	66.4898	10.209	41.4017	4.52587	77.7449	21.1667	1.78843	7.23241	1.4043	1.28119	0.73643	1.55137	42.892	0	4.52289	61.8094	0	1.28706	23.835	3.98835	4.17914	98.2147	11.6871	26.6902	283.257	334.128	6.88863	3.62883	0.32958	0.05707	2.55526	0	3.44129	1.24217	0	3.03776	16.5763	21.8326	6.58841	25.8481	4122.38
						2.35983	1.40123	44.2039	23.9937	41.5481	4.47379	1.13544	0.927763	1.1176	0.899982	2.38245	1.33821	0.80415	1.69907	0.951266	1.34554	#DIV/0!	1.3219	0.736708	1.73553	0.814685	0.951801	0.860193	1.15293	1.27099	1.3333	1.03839	1.2232	1.08759	0.892193	1.14324	1.26551	0.859933	1.92224	0.603158	1.2064	7.14764	0.576105	1.47907	1.06494	1.20679	0.836586	1.17084	1.48675
Serum(nM)				N/A	0	1.16809	1.50475	4.43832	6.88574	0.92597	10.8127	3.6789	79.6149	16.5812	1.07349	1.52773	1.18317	2.30451	0.94363	0.91609	42.4051	0	14.8016	85.1016	0	2.34912	35.9941	1.52563	0.97794	122.599	12.662	27.6758	379.273	387.749	10.0047	3.74286	0.49606	0.05503	2.18927	0.00026	3.25091	0	0.86945	4.01483	36.8418	61.2239	10.8475	54.8208	4597.87
Serum(nM)				N/A	0	0.96391	0.44121	3.63987	8.04665	0.91712	15.0798	4.67578	95.0571	24.329	1.95204	2.47101	2.43291	1.71264	0.92587	1.20475	17.9816	0	2.46273	52.3428	0	2.59852	31.9321	1.15543	3.51922	156.688	13.1143	37.7557	392.538	549.273	10.0956	4.92754	0.56874	0.11407	1.20032	0.0001	3.26956	0	0	2.13588	14.1703	29.0813	4.92627	49.5038	3210.11
Serum(nM)				N/A	0	2.69983e-05	3.30068e-05	0.000185722	0.000332298	5.3571e-05	0.000512986	0.000270315	0.00577278	0.00148562	0.000128861	0.000113876	6.57315e-05	0.000195558	6.00735e-05	0.000143912	0.00187577	0	0.000172207	0.00495951	0	2.73601e-05	0.00210344	7.67183e-05	0	0.00508254	0.000681119	0.00159285	0.0190936	0.0183511	0.000563335	0.000166688	2.64476e-05	0	0.000114346	1e-08	0.000191819	4.70351e-05	6.25797e-05	0.00026104	0.00144504	0.00302629	6.8425e-05	0.00190371	0.150959
						10.0249	0.540671	3.59922	2.27722	3.05831	1.37069	1.08889	1.13087	1.08906	0.894726	0.900708	1.44033	1.17676	1.5699	0.688141	1.22992	#DIV/0!	1.94424	1.01567	0	1.40405	1.19498	0.752457	0.961148	1.70151	1.45084	1.05618	1.53423	1.16066	1.34065	1.4977	1.55682	0.568594	1.57942	0.0947368	1.30116	0	0.287813	1.33668	1.75189	1.93502	1.25628	1.55471	1.37787
[truncated: 61 more columns]

## Sheet: Neg serum SARS_raw
Concentration unit		Sample name		total protein tube (µg)	Sphinganine-1-phosphate(d18:0)	Ceramide-1-phosphate(d18:1/12:0)	Ceramide-1-phosphate(d18:1/14:0)	Ceramide-1-phosphate(d18:1/16:0)	Ceramide-1-phosphate(d18:1/18:0)	Ceramide-1-phosphate(d18:1/18:1)	Ceramide-1-phosphate(d18:1/20:0)	Ceramide-1-phosphate(d18:1/22:0)	Ceramide-1-phosphate(d18:1/24:0)	Ceramide-1-phosphate(d18:1/26:0)	Sphingosine-1-phosphate(S1P)(d18:1)
Serum(nM)	Control	1		N/A	92.4885	1.96175	99.8298	1240.74	62.6506	36.0453	8.40381	41.2631	72.0537	1.42153	92.475
Serum(nM)		2		N/A	74.3361	2.33788	127.902	1442.19	75.8703	40.2491	10.0872	44.4528	79.5209	0.25923	120.066
Serum(nM)		3		N/A	67.5354	2.28256	104.804	1502.47	75.1697	39.6959	10.7454	31.1041	64.6972	0.24688	85.6406
Serum(nM)		4		N/A	66.96	2.68266	100.027	1294.68	66.4488	36.3956	10.467	40.0647	66.4672	0.63997	83.5819
Serum(nM)	SARS-CoV-2	1	succumb	N/A	119.9	2.74719	150.336	1819.86	95.8381	53.7269	14.4273	48.0481	73.5472	0.61065	111.713
Serum(nM)		2		N/A	106.508	3.74466	156.984	1776.59	94.8609	48.7856	13.0464	45.1166	82.5816	0.40507	106.734
Serum(nM)		3		N/A	104.154	3.82209	155.162	1963.1	100.65	58.7972	11.9825	38.5344	76.7738	0.54151	80.7553
Serum(nM)		4	Survive	N/A	92.9593	3.6875	161.934	1980.06	90.7309	53.8559	11.3428	44.9138	75.3541	0.27048	96.3563
Serum(nM)		5		N/A	90.1344	4.56328	173.138	1776.31	91.2103	60.4012	10.714	38.3869	64.8816	0.47384	82.5525

## Sheet: Serum_SARS_Fig
	Sample name		Sphinganine(d16:0)	Sphinganine(d17:0)	Sphinganine(d18:0)	Sphinganine(d18:1)	Sphinganine(d18:2)	Sphinganine(d20:0)	3-Keto-sphinganine(d16:0)	3-Keto-sphinganine(d18:0)	3-Keto-sphinganine(d18:1)	3-Keto-sphinganine(d20:0)	Ceramide(d18:1/06:0)	Ceramide(d18:1/08:0)	Ceramide(d18:1/10:0)	Ceramide(d18:1/12:0)	Ceramide(d18:1/14:0)	Ceramide(d18:1/16:0)	Ceramide(d18:1/17:0)	Ceramide(d18:1/18:0)	Ceramide(d18:1/18:1)	Ceramide(d18:1/19:0)	Ceramide(d18:1/20:0)	Ceramide(d18:1/20:1)	Ceramide(d18:1/21:0)	Ceramide(d18:1/22:0)	Ceramide(d18:1/22:1)	Ceramide(d18:1/23:0)	Ceramide(d18:1/24:0)	Ceramide(d18:1/24:1)	Ceramide(d18:1/26:0)	Ceramide(d18:1/28:0)	Dihydroceramide(d18:0/12:0)	Dihydroceramide(d18:0/14:0)	Dihydroceramide(d18:0/16:0)	Dihydroceramide(d18:0/17:0)	Dihydroceramide(d18:0/18:0)	Dihydroceramide(d18:0/18:1)	Dihydroceramide(d18:0/18:2)	Dihydroceramide(d18:0/20:0)	Dihydroceramide(d18:0/22:0)	Dihydroceramide(d18:0/24:0)	Dihydrosphingomyelin(d18:1/12:0)	Dihydrosphingomyelin(d18:1/14:0)	Dihydrosphingomyelin(d18:1/16:0)	Dihydrosphingomyelin(d18:1/17:0)	Dihydrosphingomyelin(d18:1/18:0)	Dihydrosphingomyelin(d18:1/18:1)	Dihydrosphingomyelin(d18:1/19:0)
Control	1		0	1.1181	1.24413	1.44267	0.58345	8.6732	3.41627	77.0583	19.0746	1.6753	2.10104	1.11229	3.2939	0.39669	0.71535	15.9116	2.68185	50.1993	1.4624	1.08433	26.2774	0.50075	1.30077	57.3528	8.04378	31.4476	250.367	339.821	7.81138	2.42609	0.29037	0	1.52749	0.00069	1.83444	0	2.37117	3.12487	17.7493	24.4851	8.60757	36.658	2913.12	298.271	406.586	2639.13	914.816
	2		0	1.77149	1.36742	3.50421	0.18808	10.3027	3.05809	75.5588	18.4508	1.54285	1.71892	0.72144	1.609	0.89555	0	27.3593	6.10002	74.501	0	2.23932	23.6845	0	2.23467	100.966	8.75306	31.2233	253.155	515.226	9.11885	3.40295	0.38124	0.21587	0.89859	0.00095	2.22472	0	0.53183	1.57157	15.7291	25.4962	5.04818	36.6349	2959.9	262.198	389.372	3336.92	949.686
	3		0	3.15331	0.73072	4.00598	0.35301	10.4247	4.93342	75.895	16.8882	1.47177	3.34322	1.39527	0.61972	0.45206	1.74684	24.7111	3.069	57.5468	1.62905	1.27165	27.3816	2.55192	3.14042	64.7042	6.73681	26.7186	247.783	321.992	4.7902	2.71498	0.56376	0.37893	0.82898	0.00252	2.22335	0	3.13876	2.71471	10.3369	19.1957	7.25723	22.3956	3164.93	282.843	421.363	3582.12	1255.32
	4		0.42534	1.15541	1.14658	4.16173	0.08076	8.37955	3.93747	80.4028	20.7156	2.07311	1.71592	1.79219	1.30488	0.63738	3.70178	30.2143	5.90859	88.4019	0.88165	2.45237	36.3427	4.07348	2.68203	105.257	11.9994	34.5122	254.813	437.593	8.26538	3.03424	0.13255	0	1.03713	0.00344	3.74003	0.13903	0	1.79179	14.4215	24.1608	4.19896	38.5158	2295.44	297.435	373.949	3006.41	1076.94
	AVG:		0.106335	1.79958	1.12221	3.27865	0.301325	9.44504	3.83631	77.2287	18.7823	1.69076	2.21978	1.2553	1.70687	0.59542	1.54099	24.5491	4.43987	67.6623	0.993275	1.76192	28.4215	1.78154	2.33947	82.0701	8.88326	30.9754	251.53	403.658	7.49645	2.89457	0.34198	0.1487	1.07305	0.0019	2.50563	0.0347575	1.51044	2.30073	14.5592	23.3344	6.27799	33.5511	2833.35	285.187	397.818	3141.14	1049.19
	SD		0.21267	0.95092	0.276195	1.25573	0.218891	1.0687	0.815668	2.21144	1.58331	0.268492	0.770487	0.452143	1.13604	0.225007	1.60911	6.18131	1.81504	17.1676	0.735605	0.684136	5.50339	1.8851	0.785016	24.5439	2.23898	3.21006	3.0989	90.0806	1.88383	0.420192	0.180048	0.184157	0.315073	0.00130673	0.843175	0.069515	1.48676	0.739658	3.13007	2.81717	2.0183	7.48902	374.906	16.8842	20.5937	409.456	154.074
SARS-CoV-2	1	succumb	0.40442	1.41121	53.7842	84.4643	15.8174	38.904	3.94527	69.4375	21.4205	1.61808	5.05644	2.08979	1.90011	1.36206	1.07955	22.8842	6.6799	41.3072	2.30696	0	26.6736	2.00764	2.00767	84.2248	9.21227	27.8932	328.659	464.935	5.94735	3.90826	0.53668	0.23989	1.7994	0.00217	2.6464	0	2.3537	3.16425	14.1562	33.7074	6.32174	42.0907	5002.85	338.313	725.14	5002.5	1273.18
	2		0	2.77627	38.7871	68.4586	9.7588	42.8042	4.3207	58.7182	19.6876	0.97542	4.26043	1.06427	1.52711	1.6494	1.52747	32.9998	5.39388	40.8905	1.06754	1.85803	26.8851	0.86466	2.9313	115.968	10.7959	39.8959	292.949	442.314	3.79161	2.67663	0.50925	0.16772	1.93144	0.0018	2.71715	0	0	3.65848	11.2258	19.3604	4.78357	31.9197	3846.66	319.616	595.245	4080.97	1049.66
	3		0	1.83801	63.4094	86.7632	13.1198	38.816	4.30632	75.0106	19.8998	1.5077	4.83572	2.12178	1.54441	0.47722	1.84429	30.236	6.5384	66.6237	4.04791	2.9841	30.4079	0	3.03927	110.908	10.441	28.0266	333.972	396.567	11.2498	3.24347	0.27359	0.11196	2.42259	0.00176	3.03068	0	0	4.33982	22.1705	46.1851	6.39644	55.9688	4133.62	269.791	672.599	4140.68	1233.95
	4	Survive	0	4.16625	54.4251	87.1593	13.6924	49.35	4.68139	77.3386	22.7813	1.71863	5.05752	1.71913	0.6101	0.83319	1.32679	36.147	6.21024	38.606	1.19689	1.04785	27.4568	0.80168	1.32891	112.237	17.0839	38.3167	299.523	557.12	5.56409	3.08877	0.5148	0.06272	1.60459	0	3.27842	0	1.99716	2.81445	13.3941	19.7137	2.17022	40.5865	3956.89	362.03	568.062	4714.26	1378.35
	5		0.85024	2.41641	37.6252	66.4898	10.209	41.4017	4.52587	77.7449	21.1667	1.78843	7.23241	1.4043	1.28119	0.73643	1.55137	42.892	4.52289	61.8094	0	1.28706	23.835	3.98835	4.17914	98.2147	11.6871	26.6902	283.257	334.128	6.88863	3.62883	0.32958	0.05707	2.55526	0	3.44129	1.24217	0	3.03776	16.5763	21.8326	6.58841	25.8481	4122.38	311.377	597.109	4457.37	1037.05
	AVG:		0.250932	2.52163	49.6062	78.667	12.5195	42.2552	4.35591	71.65	20.9912	1.52165	5.2885	1.67985	1.37258	1.01166	1.46589	33.0318	5.86906	49.8473	1.72386	1.43541	27.0517	1.53247	2.69726	104.311	11.844	32.1645	307.672	439.013	6.68829	3.30919	0.43278	0.127872	2.06266	0.001146	3.02279	0.248434	0.870172	3.40295	15.5046	28.1598	5.25208	39.2828	4212.48	320.226	631.631	4479.16	1194.44
	SD		0.378031	1.05843	11.0883	10.2929	2.52845	4.3135	0.277105	7.95185	1.25601	0.3232	1.13445	0.452704	0.479953	0.480292	0.284118	7.37766	0.902753	13.2671	1.53471	1.09655	2.34233	1.54803	1.08578	13.0658	3.06079	6.38277	22.4242	82.8169	2.78615	0.47804	0.121821	0.0768876	0.408827	0.00105829	0.344832	0.555515	1.19818	0.608214	4.18818	11.6671	1.86794	11.4315	457.757	34.2675	65.152	388.184	147.748
	t-test		0.519485	0.323591	5.63935e-05	1.88706e-06	2.99155e-05	1.63783e-06	0.218923	0.220551	0.0516512	0.429937	0.00249004	0.204595	0.566014	0.157288	0.919986	0.109112	0.163932	0.121259	0.414653	0.621346	0.626604	0.833408	0.598922	0.122185	0.151119	0.74612	0.00174857	0.559384	0.636685	0.215711	0.395581	0.823185	0.00538953	0.369188	0.247064	0.475377	0.496086	0.0434186	0.719687	0.450902	0.454994	0.418268	0.00186463	0.106044	0.000247313	0.00153287	0.193386
					****	****	****	****					**																**						**					*					**		***	**
	fold change		2.35983	1.40123	44.2039	23.9937	41.5481	4.47379	1.13544	0.927763	1.1176	0.899982	2.38245	1.33821	0.80415	1.69907	0.951266	1.34554	1.3219	0.736708	1.73553	0.814685	0.951801	0.860193	1.15293	1.27099	1.3333	1.03839	1.2232	1.08759	0.892193	1.14324	1.26551	0.859933	1.92224	0.603158	1.2064	7.14764	0.576105	1.47907	1.06494	1.20679	0.836586	1.17084	1.48675	1.12286	1.58774	1.42596	1.13844
[truncated: 68 more columns]
